# Supplementary material for: Support Vector Machine-Based Global Classification Model of the Toxicity of Organic Compounds to Vibrio fischeri
Source: Molecules. 2023 Mar 16;28(6):2703. doi: 10.3390/molecules28062703 (PMC10057455; doi:10.3390/molecules28062703)
Supplement: Supplementary file 1 [file molecules-28-02703-s001.zip]

Archive with 1 entries (1 files):
- molecules-2277314-supplementary.xlsx
