# Supplementary material for: Support Vector Machine-Based Global Classification Model of the Toxicity of Organic Compounds to Vibrio fischeri
Source: Molecules. 2023 Mar 16;28(6):2703. doi: 10.3390/molecules28062703 (PMC10057455; doi:10.3390/molecules28062703)
Supplement: Supplementary file 1 [file molecules-28-02703-s001.zip › molecules-2277314-supplementary.xlsx]

## Sheet: Table S1 _Training set
No.	CAS	Chemicals	SpMax4_Bh(m)	AVS_B(p)	MLOGP2	N-074	B01[C-C]	QXXm	CATS2D_04_NL	C-016	DBI	SM03_AEA(dm)	Exp. log 1/IBC50	Exp. Class	Pre. Class
1	67-56-1	Methanol	0.083	1.827	0.663	0	0	0.697	0	0	0	0	-0.25	-1	-1
2	109-73-9	Butylamine	1.689	2.607	0.64	0	1	2.472	0	0	1.732	0	0.6	-1	-1
3	354-38-1	trifluoroacetamide	1.581	2.556	0.002	0	1	11.735	0	0	3	0	0.99	-1	-1
4	60-29-7	Diethyl ether	1.749	2.573	0.64	0	1	2.377	0	0	1.732	0	1.31	-1	-1
5	108-20-3	Diisopropyl ether	2.499	2.755	2.519	0	1	13.269	0	0	2.646	0	1.59	-1	-1
6	75-09-2	Dichloromethane	0.083	2.626	1.86	0	0	4.694	0	0	1	0	1.72	-1	-1
7	110-13-4	2,5-Hexanedione	2.233	2.926	0.206	0	1	11.099	0	0	2.828	0	1.8	-1	-1
8	106-89-8	epichlorohydrin	1.208	2.981	0.166	0	1	8.774	0	0	1.225	0	1.9	-1	-1
9	431-03-8	2,3-butanedione	2.035	2.898	0.111	0	1	8.216	0	0	2.449	0	1.97	-1	-1
10	109-69-3	1-Chlorobutane	1.699	2.73	4.957	0	1	4.522	0	0	1.732	0	2.1	-1	-1
11	107-06-2	1,2-Dichloroethane	1.285	2.721	3.301	0	1	5.681	0	0	1.414	0	2.16	-1	-1
12	600-14-6	2,3-pentanedione	2.106	2.914	0.006	0	1	10.387	0	0	2.646	0	2.33	-1	-1
13	123-54-6	2,4-Pentanedione	2.149	2.914	0.006	0	1	10.469	0	0	2.646	0	2.36	-1	-1
14	86-81-7	3,4,5-trimethoxybenzaldehyde	2.982	3.164	1.005	0	1	54.28	0	0	2.449	-0.694	2.52192	-1	-1
15	111-85-3	1-Chlorooctane	2.788	2.855	20.431	0	1	5.798	0	0	2.646	0	2.57	-1	-1
16	543-59-9	1-chloroopentane	2.065	2.776	6.781	0	1	3.524	0	0	2	0	2.64	-1	-1
17	2935-44-6	2,5-hexanediol	2.276	2.719	0.499	0	1	10.825	0	0	2.828	0	2.69	-1	-1
18	95-53-4	2-Methylaniline	2.352	3.345	3.456	0	1	12.829	0	0	1	0	2.76	-1	-1
19	62-53-3	Aniline	2.068	3.364	2.268	0	1	7.055	0	0	0.707	0	2.78	-1	-1
20	79-01-6	Trichloroethene	1.646	3.031	4.332	0	1	4.257	0	0	2	0	2.84	-1	-1
21	109-06-8	2-Picoline	2.14	3.364	0.716	0	1	6.986	0	0	0.707	0	2.87	-1	-1
22	123-72-8	Butyraldehyde	1.466	2.739	0.429	0	1	2.099	0	0	1.732	0	2.91	-1	-1
23	1121-60-4	2-Pyridinecarboxaldehyde	2.326	3.356	0.02	0	1	8.974	0	0	1.225	0	2.93	-1	-1
24	872-85-5	4-pyridinecarboxaldehyde	2.302	3.356	0.02	0	1	7.728	0	0	1.225	0	2.99	-1	-1
25	352-33-0	1-chloro-4-fluorobenzene	2.397	3.337	10.977	0	1	6.903	0	0	1	0	3.04	-1	-1
26	108-99-6	3-Picoline	2.187	3.364	0.716	0	1	7.36	0	0	0.707	0	3.1	-1	-1
27	142-62-1	Hexanoic acid	2.227	2.797	1.886	0	1	5.854	1	0	2.646	0	3.15	-1	-1
28	111-27-3	1-Hexanol	2.209	2.698	2.519	0	1	3.537	0	0	2.236	0	3.18	-1	-1
29	122-88-3	4-chloro-phenoxy acetic acid	2.687	3.236	3.179	0	1	11.267	2	0	2.449	-1	3.19	-1	-1
30	6418-38-8	2,3-diflukoropohenol	2.092	3.16	5.737	0	1	22.28	0	0	1.225	-2	3.21	-1	-1
31	2402-78-0	2,6-dichloropyridine	2.16	3.405	3.011	0	1	24.179	0	0	1	0	3.25	-1	-1
32	108-88-3	Toluene	2.191	3.418	6.802	0	1	7.142	0	0	0.707	0	3.28	-1	-1
33	110-82-7	Cyclohexane	1.596	3.003	9.76	0	1	9.838	0	0	0	0	3.31	-1	-1
34	619-89-6	trans-4-nitro-cinnamic acid	2.767	3.315	3.731	0	1	14.256	2	2	3	-1	3.32	-1	-1
35	554-84-7	3-Nitrophenol	2.481	3.301	1.816	0	1	15.298	0	0	2	-1.763	3.34	-1	-1
36	79-00-5	1,1,2-Trichloroethane	1.804	2.866	4.957	0	1	16.884	0	0	2	0	3.37	-1	-1
37	1878-66-6	4-chloro-phenyl acetic acid	2.687	3.306	5.526	0	1	15.725	2	0	2.236	-1.347	3.39	-1	-1
38	112-05-0	Nonanoic acid	2.834	2.857	10.819	0	1	7.689	1	0	3.162	-1.646	3.44	-1	-1
39	587-02-0	3-Ethylaniline	2.555	3.308	4.808	0	1	14.488	0	0	1.414	-2	3.47	-1	-1
40	90-00-6	2-Ethylphenol	2.566	3.289	4.808	0	1	13.854	0	0	1.414	-2	3.49	-1	-1
41	91-01-0	Benzhydrol	2.687	3.514	9.802	0	1	30.41	0	0	2	-0.786	3.52	-1	-1
42	95-68-1	2,4-Dimethylaniline	2.468	3.331	4.808	0	1	14.161	0	0	1.225	-2	3.53	-1	-1
43	2556-42-5	tetrapropylthioperoxydicarbonicdiamide	3.279	3.033	4.151	0	1	93.36	0	0	4.69	0.169	3.55	-1	-1
44	91-08-7	tolylene-2,6-diisocyanate	2.951	3.377	2.368	2	1	36.875	0	0	2.345	-1	3.59	-1	-1
45	95-48-7	2-Methylphenol	2.299	3.324	3.456	0	1	14.232	0	0	1	0	3.61	-1	-1
46	95-84-7	o-cresol	2.299	3.324	3.456	0	1	14.232	0	0	1	0	3.62	-1	-1
47	2402-77-9	2,3-dichloropyridine	2.385	3.405	3.011	0	1	21.978	0	0	1	0	3.64	-1	-1
48	40894-00-6	3-Bromo-2,2-dimethyl-1-propanol	2.499	2.86	3.12	0	1	11.935	0	0	2.828	0	3.65	-1	-1
49	619-73-8	4-Nitrobenzyl alcohol	2.687	3.275	2.053	0	1	11.732	0	0	2.236	-1.517	3.66	-1	1
50	14090-87-0	2.4-Octanedione	2.589	2.944	1.301	0	1	15.073	0	0	3.162	-1.871	3.67	-1	-1
51	79-07-2	2-chloroacetamide	1.587	2.752	0.074	0	1	9.103	0	0	2	0	3.68	-1	-1
52	60463-12-9	5-hydroxy-2-nitro-benzyl alcohol	2.652	3.225	0.834	0	1	30.084	0	0	2.345	-1.189	3.7	-1	-1
53	5445-17-0	methyl-2-bromopropionate	2.573	2.9	1.411	0	1	42.507	0	0	2.646	0	3.71621	-1	-1
54	108-68-9	3,5-Dimethylphenol	2.305	3.312	4.808	0	1	22.992	0	0	1.225	-2	3.73	-1	-1
55	99-09-2	3-Nitroaniline	2.488	3.318	1.816	0	1	16.123	0	0	2	-1.763	3.75	-1	-1
56	371-41-5	4-Fluorophenol	2.031	3.239	3.815	0	1	7.875	0	0	1	0	3.76	-1	-1
57	108-86-1	Bromobenzene	2.479	3.523	9.273	0	1	6.927	0	0	0.707	0	3.78	-1	-1
58	108-43-0	3-Chlorophenol	2.239	3.354	4.525	0	1	17.135	0	0	1	0	3.8	-1	-1
59	527-60-6	2,4,6-Trimethylphenol	2.499	3.302	6.299	0	1	23.975	0	0	1.414	-1.584	3.82	-1	-1
60	111-26-2	N-hexylamine	2.274	2.722	2.519	0	1	3.515	0	0	2.236	0	3.83	-1	-1
61	103-71-9	phenylisocyanate	2.583	3.41	2.605	1	1	8.271	0	0	1.581	-2	3.84	-1	1
62	18962-05-5	4-isopropoxybenzaldehyde	2.687	3.262	4.453	0	1	15.541	0	0	2.449	-1	3.85	-1	1
63	4286-55-9	6-Bromo-1-hexanol	2.627	2.829	4.449	0	1	8.152	0	0	2.449	0	3.88	-1	-1
64	394-33-2	4-Fluoro-2-nitrophenol	2.515	3.232	3.221	0	1	24.993	0	0	2.121	-1.546	3.9	-1	-1
65	626-43-7	3,5-Dichloroaniline	2.45	3.384	7.446	0	1	36.592	0	0	1.225	-2	3.92	-1	1
66	56-38-2	parathion	3.225	3.281	4.941	0	1	62.157	0	0	3.873	-0.445	3.93	-1	-1
67	100-61-8	N-Methylaniline	2.538	3.32	3.456	0	1	7.863	0	0	1.225	0	3.94	-1	-1
68	124-13-0	Octylaldehyde	2.639	2.86	9.247	0	1	4.037	0	0	2.646	0	3.98	-1	-1
69	99-99-0	4-Nitrotoluene	2.687	3.356	5.02	0	1	10.301	0	0	2	-1.77	4	-1	1
70	5728-52-9	4-biphenylacetic acid	2.839	3.484	10.535	0	1	23.221	2	0	2.345	-0.627	4.01	-1	-1
71	626-19-7	Phenyl-1,3-dialdehyde	2.468	3.373	1.97	0	1	10.954	0	0	1.732	-1.764	4.03	-1	-1
72	99-55-8	2-methyl-5-nitroaniline	2.799	3.309	2.893	0	1	16.091	0	0	2.121	-1.414	4.04	-1	1
73	1576-87-0	2-Pentenal	1.723	2.922	0.916	0	1	1.991	0	2	2	0	4.06	-1	-1
74	1122-91-4	4-Bromobenzaldehyde	2.687	3.463	6.405	0	1	8.231	0	0	1.414	-2	4.07	-1	1
75	98-07-7	1',1',1'-trichlorotoluene	2.951	3.408	14.671	0	1	31.024	0	0	2.55	-1.768	4.09	-1	-1
76	26896-18-4	7-methyldecanoic acid	3.051	2.898	8.834	0	1	34.649	1	0	3.606	-1	4.1	-1	-1
77	108-70-3	1,3,5-Trichlorobenzene	2.618	3.452	16.507	0	1	47.924	0	0	1.225	-2	4.11	-1	-1
78	100-41-4	Ethylbenzene	2.538	3.367	8.653	0	1	8.28	0	0	1.225	0	4.14	-1	-1
79	40371-64-0	2-bromo-4-chloro-5-nitrotoluene	3.312	3.414	12.821	0	1	73.527	0	0	2.236	-1.382	4.15	-1	-1
80	518-75-2	Citrinin	3.118	3.282	3.626	0	1	53.502	2	0	2.646	-0.066	4.17	-1	-1
81	99-54-7	3,4-Dichloronitrobenzene	3.001	3.387	9.673	0	1	28.796	0	0	2.121	-1.414	4.2	-1	-1
82	608-33-3	2,6-dibromophenol	2.785	3.475	9.277	0	1	49.616	0	0	1.225	-2	4.22	1	1
83	88-72-2	2-Nitrotoluene	2.542	3.356	5.02	0	1	23.233	0	0	2	-1.744	4.24	1	-1
84	18829-55-5	2-Heptenal	2.413	2.944	2.849	0	1	3.039	0	2	2.449	0	4.26	1	1
85	555-16-8	4-Nitrobenzaldehyde	2.687	3.351	2.593	0	1	11.361	0	0	2.236	-1.517	4.27	1	1
86	100-01-6	4-Nitroaniline	2.687	3.318	1.816	0	1	10.233	0	0	2	-1.77	4.28	1	1
87	89-61-2	2,5-Dichloronitrobenzene	2.827	3.387	9.673	0	1	47.946	0	0	2.121	-1.546	4.29	1	1
88	7693-52-9	4-Bromo-2-nitrophenol	2.666	3.36	4.57	0	1	44.654	0	0	2.121	-1.546	4.3	1	1
89	100-52-7	Benzaldehyde	2.377	3.402	3.129	0	1	8.212	0	0	1.225	0	4.32	1	-1
90	527-20-8	pentachloroaniline	3.29	3.402	15.278	0	1	80.456	0	0	1.732	-1.303	4.34	1	1
91	630-20-6	1,1,1,2-tetrachloroethane	2.951	2.962	6.781	0	1	28.317	0	0	2.646	0	4.35	1	-1
92	14377-21-0	4-n-pentylphenylethanoic acid	3.044	3.214	10.436	0	1	24.869	2	0	3	-0.868	4.36	1	-1
93	104-87-0	p-toluylaldehyde	2.687	3.382	4.42	0	1	8.491	0	0	1.414	-2	4.38	1	1
94	121-97-1	4'-methoxypropiophenone	2.722	3.262	4.453	0	1	15.492	0	0	2.449	-1.343	4.39	1	1
95	555-21-5	4-Nitrophenylacetonitrile	2.687	3.39	2.809	1	1	14.614	0	0	2.449	-1	4.4	1	1
96	128-37-0	2,6-Di-tert-butyl-4-methylphenol	2.951	3.247	17.45	0	1	55.62	0	0	3.742	-1	4.41	1	1
97	87-61-6	1,2,3-Trichlorobenzene	3.056	3.452	16.507	0	1	43.972	0	0	1.225	-2	4.42	1	1
98	634-93-5	2,4,6-Trichloroaniline	2.783	3.391	10.982	0	1	48.884	0	0	1.414	-1.584	4.43	1	1
99	608-27-5	2,3-Dichloroaniline	2.738	3.384	7.446	0	1	31.353	0	0	1.225	-2	4.45	1	1
100	90-47-1	xanthone	2.902	3.634	5.945	0	1	26.206	0	0	1.581	-0.445	4.45	1	1
101	634-91-3	3,4,5-trichloroaniline	3.155	3.391	10.982	0	1	49.7	0	0	1.414	-1.584	4.46	1	1
102	101-77-9	4,4'-Methylenedianiline	2.803	3.481	7.762	0	1	28.006	0	0	1.732	-0.732	4.48	1	1
103	56-23-5	Tetrachloromethane	2.951	2.953	4.957	0	0	23.814	0	0	2.449	0	4.49	1	1
104	6175-23-1	2,4-Nonanedione	2.797	2.951	2.125	0	1	15.503	0	0	3.317	-1.657	4.5	1	1
105	105-67-9	2,4-Dimethylphenol	2.369	3.312	4.808	0	1	14.53	0	0	1.225	-2	4.54	1	-1
106	50816-19-8	8-Bromo-1-octanol	2.965	2.866	7.532	0	1	8.823	0	0	2.828	-1.902	4.56	1	1
107	622-58-2	p-tolylisocyanate	2.687	3.39	3.793	1	1	9.367	0	0	1.732	-1.806	4.6	1	1
108	634-67-3	2,3,4-Trichloroaniline	3.111	3.391	10.982	0	1	46.17	0	0	1.414	-1.594	4.62	1	1
109	95-77-2	3,4-Dichlorophenol	2.543	3.365	7.446	0	1	23.553	0	0	1.225	-2	4.66	1	1
110	6287-38-3	3,4-Dichlorobenzaldehyde	2.828	3.413	8.735	0	1	26.624	0	0	1.581	-1.729	4.68	1	1
111	591-20-8	3-Bromophenol	2.5	3.416	5.272	0	1	28.089	0	0	1	0	4.69	1	1
112	91-20-3	Naphthalene	2.539	3.701	11.465	0	1	12.373	0	0	1	-1.618	4.7	1	1
113	603-83-8	2-methyl-3-nitroaniline	2.75	3.309	2.893	0	1	20.857	0	0	2.121	-1.414	4.71	1	1
114	459-22-3	4-fluorophenylacetonitrile	2.687	3.357	5.12	1	1	12.368	0	0	1.732	-1.806	4.73	1	1
115	100-44-7	Benzyl chloride	2.619	3.397	8.653	0	1	12.429	0	0	1.225	0	4.75	1	1
116	4748-78-1	4-ethylbenzaldehyde	2.687	3.345	5.854	0	1	8.982	0	0	1.732	-1.776	4.78	1	1
117	52315-07-8	cypermethrin	3.914	3.46	15.264	1	1	224.212	0	1	4.301	1.116	4.8	1	1
118	1115-94-2	2,6,10-trimethylundecanoic acid	3.104	2.947	14.353	0	1	93.319	1	0	4.243	-1	4.82	1	1
119	76-84-6	triphenylmethanol	3.127	3.604	19.185	0	1	107.552	0	0	2.739	1	4.86	1	1
120	101-81-5	diphenylmethane	2.687	3.579	17.204	0	1	21.623	0	0	1.414	-1	4.87	1	1
121	104-92-7	4-bromoanisole	2.687	3.371	6.87	0	1	13.103	0	0	1.414	-2	4.89	1	1
122	19998-93-7	4-methyldodecanoic acid	3.198	2.915	19.687	0	1	58.354	2	0	3.873	-1	4.92	1	1
123	100-07-2	p-anisoyl chloride	2.687	3.306	3.264	0	1	13.747	0	0	2.236	-1.517	4.95	1	1
124	1875-88-3	4-Chlorophenethyl alcohol	2.687	3.286	6.299	0	1	10.32	0	0	1.732	-1.806	4.97	1	1
125	122-39-4	Diphenylamine	2.687	3.55	11.526	0	1	14.418	0	0	1.414	-1	5	1	1
126	56-72-4	coumaphos	3.334	3.365	10.064	0	1	87.813	0	0	3.742	0.442	5.01	1	1
127	95-94-3	1,2,4,5-Tetrachlorobenzene	3.294	3.452	21.476	0	1	36.742	0	0	1.414	-1.618	5.02	1	1
128	98-82-8	Isopropylbenzene	2.545	3.35	10.62	0	1	12.165	0	0	1.871	-2	5.04	1	1
129	1529-41-5	3-chlorobenzyl cyanide	2.671	3.449	5.854	1	1	34.34	0	0	1.732	-1.802	5.08	1	1
130	100-10-7	p-Dimethylaminobenzaldehyde	2.687	3.299	3.264	0	1	13.108	0	0	2.236	-1.517	5.09	1	1
131	577-19-5	1-Bromo-2-nitrobenzene	2.592	3.429	7.169	0	1	42.054	0	0	2	-1.744	5.11	1	1
132	876-08-4	4-(chloromethyl)benzoyl chloride	2.687	3.377	7.414	0	1	21.295	0	0	2.236	-1.517	5.11	1	1
133	112-54-9	Dodecylaldehydea	3.105	2.909	17.926	0	1	6.102	0	0	3.317	-1.136	5.17	1	1
134	15950-66-0	2,3,4-trichlorophenol	3.095	3.374	10.982	0	1	47.506	0	0	1.414	-1.594	5.22	1	1
135	103-33-3	azobenzene	2.687	3.545	10.539	0	1	14.196	0	0	1.732	-0.853	5.24	1	1
136	611-06-3	2,4-Dichloronitrobenzene	2.94	3.387	9.673	0	1	32.527	0	0	2.121	-1.499	5.32	1	1
137	122-66-7	Hydrazobenzene	2.693	3.485	11.064	0	1	16.925	0	0	1.732	-0.853	5.34	1	1
138	95-95-4	2,4,5-Trichlorophenol	2.921	3.374	10.982	0	1	49.459	0	0	1.414	-1.618	5.38	1	1
139	112-72-1	1-Tetradecanol	3.212	2.869	24.151	0	1	7.602	0	0	3.606	-0.618	5.43	1	1
140	18708-70-8	2,4,6-trichloro-nitrobenzene	3.42	3.393	13.655	0	1	55.105	0	0	2.236	-1.478	5.46	1	1
141	63-25-2	Carbaryl	2.959	3.459	4.939	0	1	33.923	0	0	2.55	-0.618	5.5	1	1
142	2443-58-5	2-hydroxyfluorene	2.861	3.657	11.552	0	1	18.66	0	0	1.581	-0.703	5.56	1	1
143	23138-50-3	4-ethylphenylisocyanate	2.687	3.356	5.129	1	1	9.753	0	0	2	-1.572	5.65	1	1
144	135-19-3	2-Naphthol	2.636	3.608	6.954	0	1	13.724	0	0	1.225	-1.224	5.78	1	1
145	101-54-2	4-aminodiphenylamine	2.687	3.5	7.741	0	1	14.921	0	0	1.581	-1	5.85	1	1
146	111-84-2	nonane	2.713	2.828	20.431	0	1	4.668	0	0	2.646	0	5.93	1	-1
147	16532-79-9	4-Bromophenyl acetonitrile	2.687	3.499	6.619	1	1	13.236	0	0	1.732	-1.806	6.11	1	1
148	2338-75-2	p-(trifluoromethyl)phenylacetonitrile	2.687	3.205	8.237	1	1	18.801	0	0	3	-1	6.22	1	1
149	137-26-8	thiram	3.105	3.234	0.206	0	0	53.142	0	0	3.742	-1.414	6.38	1	1
150	106-51-4	1,4-benzoquinone	2.061	3.333	0.169	0	1	6.794	0	4	1	0	6.73	1	1
151	16605-91-7	2,3-Dichlorobiphenyl	3.241	3.602	24.476	0	1	51.705	0	0	1.414	-0.888	7.12	1	1
152	75-04-7	Ethylamine	0.083	2.342	0.03	0	1	1.406	0	0	1	0	0.16	-1	-1
153	71-23-8	1-Propanol	1.292	2.465	0.12	0	1	1.822	0	0	1.414	0	0.84	-1	-1
154	78-93-3	2-Butanone	1.684	2.779	0.429	0	1	7.698	0	0	2	0	1.22	-1	-1
155	107-07-3	2-Chloroethanol	1.254	2.525	0.12	0	1	3.858	0	0	1.414	0	1.42	-1	-1
156	540-51-2	2-Bromoethanol	1.305	2.648	0.336	0	1	7.129	0	0	1.414	0	1.69	-1	-1
157	627-30-5	3-Chloro-1-propanol	1.53	2.621	0.64	0	1	3.137	0	0	1.732	0	1.79	-1	-1
158	815-57-6	3-Methyl-2,4-pentanedione	2.221	2.951	0.206	0	1	20.655	0	0	3	0	1.9	-1	-1
159	111-76-2	2-Buthoxyethanol	2.361	2.669	0.499	0	1	3.538	0	0	2.449	0	1.97	-1	-1
160	71-41-0	1-Pentanol	1.922	2.646	1.463	0	1	2.868	0	0	2	0	2.06	-1	-1
161	107-13-1	2-Propenenitrile	0.083	3.081	0.009	1	1	1.003	0	1	1.414	0	2.16	-1	-1
162	540-54-5	1-Chloropropane	1.338	2.661	3.301	0	1	2.243	0	0	1.414	0	2.25	-1	-1
163	109-08-0	2-methylpyrazine	2.126	3.311	0.17	0	1	6.861	0	0	0.707	0	2.35	-1	-1
164	103-82-2	phenylacetic acid	2.687	3.29	3.117	0	1	14.146	2	0	2.121	-1.826	2.5	-1	-1
165	3438-46-8	4-methylpyrimidine	2.075	3.311	0.16	0	1	6.586	0	0	0.707	0	2.56	-1	-1
166	500-22-1	3-Pyridine carboxyaldehyde	2.366	3.356	0.02	0	1	7.874	0	0	1.225	0	2.6	-1	-1
167	693-02-7	1-hexyne	1.888	2.981	6.047	0	1	2.978	0	0	2	0	2.68	-1	-1
168	4383-06-6	3-Hydroxy-4-methoxybenzyl alcohol	2.784	3.159	0.554	0	1	18.103	0	0	1.871	-1.576	2.76	-1	-1
169	71-43-2	Benzene	1.039	3.452	5.085	0	1	6.915	0	0	0	0	2.78	-1	-1
170	110-54-3	n-Hexane	2.068	2.737	12.363	0	1	2.995	0	0	2	0	2.84	-1	-1
171	142-28-9	1,3-Dichloropropane	1.636	2.778	4.957	0	1	4.367	0	0	1.732	0	2.87	-1	-1
172	503-17-3	2-butyne	0.083	2.968	2.795	0	1	0.552	0	0	1.414	0	2.89	-1	-1
173	64-19-7	Acetic acid (acetate)	0.083	2.586	0.149	0	1	3.981	0	0	1.732	0	2.93	-1	-1
174	540-36-3	1,4-difluorobenzene	1.892	3.222	9.886	0	1	6.877	0	0	1	0	2.99	-1	-1
175	498-00-0	4-Hydroxy-3-methoxybenzyl alcohol	2.567	3.159	0.554	0	1	20.59	0	0	1.871	-1.618	3.03	-1	-1
176	1002-69-3	1-chlorodecane	3.045	2.884	26.162	0	1	6.698	0	0	3	-1.683	3.08	-1	-1
177	616-21-7	1,2-dichlorobutane	2.05	2.85	6.781	0	1	24.628	0	0	2.236	0	3.15	-1	-1
178	598-78-7	2-chloropropionic acid	1.809	2.799	0.344	0	1	16.613	0	0	2.449	0	3.16	-1	-1
179	542-75-6	1,3-Dichloropropene	1.54	2.944	4.332	0	1	4.362	0	1	1.732	0	3.19	-1	-1
180	7424-54-6	3,5-Heptanedione	2.605	2.936	0.651	0	1	13.629	0	0	3	0	3.21	-1	-1
181	100-51-6	Benzyl alcohol	2.394	3.299	2.532	0	1	8.294	0	0	1.225	0	3.23	-1	-1
182	459-57-4	4-fluorobenzaldehyde	2.517	3.306	4.865	0	1	8.199	0	0	1.414	-2	3.26	-1	1
183	78-99-9	1,1-dichloropropane	1.877	2.818	4.957	0	1	13.549	0	0	2	0	3.3	-1	-1
184	626-60-8	3-chloropyridine	2.214	3.398	1.241	0	1	8.799	0	0	0.707	0	3.32	-1	-1
185	122-59-8	phenoxyacetic acid	2.687	3.216	1.435	0	1	11.032	2	0	2.345	-1.256	3.34	-1	-1
186	19719-28-9	2,4-dichlorophenyl acetic acid	3.025	3.318	8.539	0	1	32.429	3	0	2.345	-1.23	3.36	-1	-1
187	108-42-9	3-Chloroaniline	2.257	3.375	4.525	0	1	23.587	0	0	1	0	3.38	-1	-1
188	367-27-1	2,4-Difluorophenol	2.102	3.16	5.737	0	1	17.472	0	0	1.225	-2	3.42	-1	-1
189	108-39-4	3-Methylphenol	2.204	3.324	3.456	0	1	11.71	0	0	1	0	3.47	-1	-1
190	2713-34-0	3,5-difluorophenol	1.888	3.16	5.737	0	1	22.904	0	0	1.225	-2	3.49	-1	-1
191	459-32-5	4-fluorocinnamic acid	2.687	3.274	5.847	0	1	11.02	2	2	2.449	-1	3.51	-1	-1
192	109-89-7	Diethylamine	1.749	2.607	0.64	0	1	2.472	0	0	1.732	0	3.53	-1	-1
193	576-26-1	2,6-Dimethylphenol	2.499	3.312	4.808	0	1	17.563	0	0	1.225	-2	3.54	-1	-1
194	141-32-2	n-Butyl acrylate	2.605	2.914	2.621	0	1	10.53	0	1	2.828	0	3.56	-1	-1
195	14377-19-6	4-Butylphenylacetic acid	2.911	3.228	8.753	0	1	23.491	2	0	2.828	-1	3.6	-1	-1
196	1642-81-5	4-(chloromethyl)benzoic acid	2.687	3.306	5.526	0	1	17.737	1	0	2.236	-1.517	3.62	-1	-1
197	1615-02-7	trans-4-chloro-cinnamic acid	2.687	3.351	6.596	0	1	11.163	2	2	2.449	-1	3.63	-1	-1
198	759-94-4	S-ethyldipropylthiocarbamate	3.023	2.955	3.886	0	1	49.402	0	0	3.464	-1.539	3.65	-1	-1
199	2713-33-9	3,4-difluorophenol	2.059	3.16	5.737	0	1	13.615	0	0	1.225	-2	3.65	-1	-1
200	5470-18-8	2-Chloro-3-nitropyridine	2.478	3.342	0.913	0	1	31.542	0	0	2	-1.744	3.67	-1	-1
201	106-42-3	4-Xylene	2.535	3.392	8.653	0	1	7.371	0	0	1	0	3.68	-1	-1
202	45019-28-1	4-methylnonanoic acid	2.882	2.887	7.186	0	1	47.458	2	0	3.464	-1.257	3.7	-1	-1
203	587-04-2	3-Chlorobenzaldehyde	2.43	3.408	5.618	0	1	24.349	0	0	1.414	-2	3.71	-1	-1
204	513-37-1	1-chloro-2-methylpropene	1.722	2.936	4.332	0	1	13.151	0	0	2	0	3.73	-1	-1
205	95-57-8	2-Chlorophenol	2.346	3.354	4.525	0	1	16.936	0	0	1	0	3.75	-1	-1
206	100-66-3	Anisole	2.538	3.299	3.456	0	1	8.231	0	0	1.225	0	3.76	-1	-1
207	108-47-4	2,4-lutidine	2.265	3.345	1.438	0	1	11.107	0	0	1	0	3.77	-1	-1
208	459-60-9	4-fluoroanisole	2.649	3.214	5.272	0	1	9.127	0	0	1.414	-2	3.8	-1	1
209	525-65-4	2,7-diaminofluorene	2.903	3.615	7.762	0	1	18.964	0	0	1.732	-0.399	3.81	-1	1
210	16642-92-5	trans-p-(trifluoromethyl)cinnamic acid	2.758	3.16	9.008	0	1	18.429	2	2	3.464	-1	3.83	-1	-1
211	100-00-5	4-Chloronitrobenzene	2.687	3.38	6.293	0	1	10.096	0	0	2	-1.77	3.83	-1	1
212	1634-82-8	2-(4-hydroxyphenylazo)benzoic acid	3.128	3.418	5.557	0	1	42.867	1	0	2.646	-0.09	3.85	-1	-1
213	108-90-7	Chlorobenzene	2.221	3.452	8.272	0	1	6.925	0	0	0.707	0	3.87	-1	-1
214	459-03-0	(4-fluorophenyl) acetone	2.687	3.271	6.619	0	1	16.797	0	0	2.236	-1.347	3.9	-1	1
215	69043-96-5	DL-methyl-2-bromobutyrate	2.692	2.914	2.411	0	1	47.768	0	0	2.828	0	3.92	-1	-1
216	1165-39-5	Aflatoxin-G1	3.339	3.47	3.726	0	1	114.27	0	1	2.55	1.211	3.93	-1	-1
217	127-18-4	Tetrachloroethene	2.951	3.1	6.047	0	1	7.378	0	0	2.449	0	3.94	-1	-1
218	105-07-7	4-Cyanobenzaldehyde	2.687	3.454	1.97	1	1	8.219	0	0	1.732	-1.776	3.98	-1	1
219	95-47-6	3-Xylene	2.266	3.392	8.653	0	1	11.336	0	0	1	0	4	-1	-1
220	88-74-4	2-Nitroaniline	2.529	3.318	1.816	0	1	21.34	0	0	2	-1.744	4.01	-1	-1
221	618-62-2	1,3-dichloro-5-nitrobenzene	2.814	3.387	9.673	0	1	50.801	0	0	2.121	-1.532	4.02	-1	1
222	87-65-0	2,6-Dichlorophenol	2.642	3.365	7.446	0	1	27.274	0	0	1.225	-2	4.04	-1	1
223	6728-26-3	2-Hexenal	2.138	2.934	1.781	0	1	2.552	0	2	2.236	0	4.05	-1	-1
224	121-73-3	3-Chloronitrobenzene	2.507	3.38	6.293	0	1	26.761	0	0	2	-1.763	4.07	-1	-1
225	403-43-0	4-fluorobenzoyl chloride	2.687	3.321	6.405	0	1	13.546	0	0	2	-1.77	4.08	-1	1
226	2973-78-6	3-bromo-4-hydroxybenzaldehyde	2.54	3.384	3.679	0	1	57.871	0	0	1.581	-1.729	4.09587	-1	-1
227	100-02-7	4-Nitrophenol	2.632	3.301	1.816	0	1	10.404	0	0	2	-1.77	4.1	-1	1
228	7589-27-7	4-fluorophenethyl alcohol	2.687	3.194	5.537	0	1	9.265	0	0	1.732	-1.806	4.13	-1	1
229	52645-53-1	Permethrin	3.749	3.442	20.97	0	1	118.252	0	1	3.937	1.09	4.15	-1	-1
230	1162-65-8	Aflatoxin B1	3.21	3.513	3.524	0	1	105.215	0	1	2.55	1.048	4.17	-1	-1
231	95-82-9	2,5-Dichloroaniline	2.788	3.384	7.446	0	1	38.084	0	0	1.225	-2	4.2	-1	-1
232	5698-27-1	3,7-dimethyloctanoic acid	2.881	2.904	7.186	0	1	32.661	1	0	3.606	-1.266	4.22	1	1
233	620-17-7	3-Ethylphenol	2.551	3.289	4.808	0	1	15.444	0	0	1.414	-2	4.24	1	-1
234	88-73-3	2-Chloronitrobenzene	2.555	3.38	6.293	0	1	32.156	0	0	2	-1.744	4.26	1	1
235	621-95-4	4,4'-diaminobibenzyl	2.906	3.453	9.3	0	1	15.803	0	0	2	-0.35	4.27	1	1
236	122-95-2	1,4-diethoxybenzene	2.726	3.176	4.842	0	1	11.537	0	0	2.236	-1	4.28	1	1
237	405-99-2	4-fluorostyrene	2.613	3.366	10.757	0	1	8.007	0	1	1.414	-2	4.29	1	1
238	600-00-0	Ethyl-2-bromoisobutyrate	2.758	2.947	3.593	0	1	47.477	0	0	3.317	0	4.29	1	1
239	2983-74-6	4-methoxyphenyl isocyanate	2.687	3.307	1.904	1	1	13.772	0	0	2	-1.572	4.32	1	1
240	88-06-2	2,4,6-Trichlorophenol	2.709	3.374	10.982	0	1	48.579	0	0	1.414	-1.584	4.33	1	1
241	2548-87-0	2-Octenal	2.611	2.952	4.086	0	1	3.541	0	2	2.646	0	4.35	1	1
242	594-20-7	2.2-Dichloropropane	2.499	2.858	4.957	0	1	17.239	0	0	2.449	0	4.35	1	1
243	19398-61-9	2,5-Dichlorotoluene	2.801	3.425	14.401	0	1	35.98	0	0	1.225	-2	4.38	1	1
244	824-94-2	4-methoxybenzyl chloride	2.687	3.286	6.299	0	1	11.094	0	0	1.732	-1.776	4.39	1	1
245	693-54-9	2-Decanone	2.868	2.907	13.406	0	1	8.917	0	0	3.162	-1.646	4.4	1	1
246	585-79-5	3-Bromonitrobenzene	2.561	3.429	7.169	0	1	49.332	0	0	2	-1.763	4.41	1	1
247	74553-29-0	2,5-dibromobenzaldehyde	3.087	3.512	10.62	0	1	85.199	0	0	1.581	-1.701	4.41372	1	1
248	95-50-1	1,2-Dichlorobenzene	2.474	3.452	12.094	0	1	21.845	0	0	1	0	4.43	1	1
249	103-70-8	formanilide	2.643	3.318	1.674	0	1	7.672	0	0	1.581	-2	4.44	1	1
250	79544-31-3	3,4-Dinitrobenzyl alcohol	2.905	3.263	2.19	0	1	36.734	0	0	2.915	-1	4.45	1	1
251	5586-88-9	4-chlorophenyl-acetone	2.687	3.355	7.414	0	1	18.301	0	0	2.236	-1.347	4.46	1	1
252	119-32-4	4-methyl-3-nitro-Benzenamine	2.56	3.309	2.893	0	1	31.308	0	0	2.121	-1.546	4.48	1	1
253	1885-14-9	phenyl chloroformate	2.728	3.314	4.135	0	1	14.94	0	0	2.121	-1.826	4.48	1	1
254	5216-25-1	4-chloro-1',1',1'-trichlorotoluene	2.951	3.413	19.27	0	1	31.05	0	0	2.646	-1.254	4.5	1	1
255	106-37-6	1,4-Dibromobenzene	2.687	3.575	14.401	0	1	6.936	0	0	1	0	4.54	1	1
256	3405-32-1	1,2,3,4-tetrachlorobutane	3.301	2.975	10.83	0	1	44.749	0	0	2.828	0	4.56	1	1
257	120-82-1	1,2,4-Trichlorobenzene	2.816	3.452	16.507	0	1	24.919	0	0	1.225	-2	4.6	1	1
258	623-12-1	4-Chloroanisole	2.687	3.316	6.055	0	1	10.251	0	0	1.414	-2	4.61	1	1
259	610-78-6	4-Chloro-3-nitrophenol	2.58	3.315	3.876	0	1	33.711	0	0	2.121	-1.546	4.66	1	1
260	98-87-3	1',1'-dichlorotoluene	2.687	3.403	12.439	0	1	21.345	0	0	1.871	-2	4.67	1	1
261	99-52-5	2-Methyl-4-nitroaniline	2.712	3.309	2.893	0	1	18.535	0	0	2.121	-1.414	4.68	1	1
262	1694-29-7	3-chloro-2,4-pentanedione	2.23	2.981	0.206	0	1	23.465	0	0	3	0	4.69	1	-1
263	831-82-3	4-Phenoxyphenol	2.687	3.475	7.741	0	1	23.082	0	0	1.581	-1	4.71	1	1
264	615-96-3	Ethyl-2-bromohexanoate	3.061	2.942	6.404	0	1	72.417	0	0	3.317	-1.674	4.72	1	1
265	95-76-1	3,4-Dichloroaniline	2.591	3.384	7.446	0	1	25.856	0	0	1.225	-2	4.75	1	1
266	95-63-6	1,2,4-Trimethylbenzene	2.557	3.372	10.62	0	1	14.338	0	0	1.225	-2	4.78	1	1
267	349-95-1	p-(trifluormethyl) benzyl alcohol	2.687	3.085	7.092	0	1	15.729	0	0	2.828	-1	4.79	1	1
268	103-72-0	Phenyl isothiocyanate	2.687	3.542	10.659	1	1	8.701	0	0	1.581	-2	4.81	1	1
269	99-51-4	3,4-Dimethylnitrobenzene	2.8	3.343	6.626	0	1	17.188	0	0	2.121	-1.414	4.85	1	1
270	92-69-3	4-phenylphenol	2.687	3.552	9.778	0	1	13.557	0	0	1.225	-1	4.87	1	1
271	673-32-5	1-phenyl-1-propyne	2.653	3.491	10.039	0	1	7.187	0	0	1.581	-2	4.89	1	1
272	92-88-6	4,4-biphenol	2.687	3.49	6.321	0	1	13.779	0	0	1.414	-1	4.91	1	1
273	634-66-2	1,2,3,4-Tetrachlorobenzene	3.245	3.452	21.476	0	1	46.166	0	0	1.414	-1.594	4.94	1	1
274	106-38-7	4-Bromotoluene	2.687	3.484	11.358	0	1	7.158	0	0	1	0	4.97	1	1
275	644-08-6	4-phenyltoluene	2.687	3.594	17.204	0	1	13.683	0	0	1.225	-1	5	1	1
276	95-65-8	3,4-Dimethylphenol	2.457	3.312	4.808	0	1	14.123	0	0	1.225	-2	5	1	-1
277	105-13-5	4-methoxybenzyl alcohol	2.687	3.208	1.721	0	1	9.368	0	0	1.732	-1.776	5.01	1	1
278	97-74-5	bis(dimethylthiocarbamyl)sulfide	3.095	3.195	0.206	0	0	60.057	0	0	3.606	-1.517	5.04	1	1
279	88-30-2	3-Trifluoromethyl-4-nitrophenol	2.653	3.118	6.065	0	1	45.528	0	0	3.24	-1	5.08	1	1
280	643-93-6	3-phenyltoluene	2.805	3.594	17.204	0	1	19.695	0	0	1.225	-1	5.09	1	1
281	1865-01-6	4-Nitrophenyl formate	2.728	3.278	2.672	0	1	11.675	0	0	2.449	-1	5.1	1	1
282	615-74-7	2-Chloro-5-methylphenol	2.657	3.338	6.055	0	1	14.838	0	0	1.225	-2	5.11	1	1
283	527-17-3	duroquinone	2.703	3.294	2.952	0	1	36.159	0	0	1.732	-1.303	5.17	1	1
284	104-83-6	4-Chlorobenzyl chloride	2.687	3.403	12.439	0	1	12.6	0	0	1.414	-2	5.22	1	1
285	1544-68-9	4-fluorophenyl isothiocyanante	2.687	3.441	13.704	1	1	10.159	0	0	1.732	-1.806	5.24	1	1
286	112-12-9	2-Undecanone	2.985	2.916	15.626	0	1	10.471	0	0	3.317	-1.328	5.3	1	1
287	402-45-9	4-hydroxybenzotrifluoride	2.623	3.09	6.87	0	1	14.311	0	0	2.646	-1.254	5.33	1	1
288	589-16-2	4-Ethylaniline	2.687	3.308	4.808	0	1	8.698	0	0	1.414	-2	5.35	1	1
289	103-63-9	2-Bromoethylbenzene	2.687	3.409	11.643	0	1	8.617	0	0	1.581	-2	5.42	1	1
290	83-41-0	1,2-Dimethyl-3-nitrobenzene	2.822	3.343	6.626	0	1	22.682	0	0	2.121	-1.414	5.45	1	1
291	3913-81-3	trans-2-decen-1-alc	2.889	2.964	12.631	0	1	4.571	0	2	3	-1.683	5.5	1	1
292	17201-43-3	4-(bromomethyl)benzonitrile	2.687	3.499	6.619	1	1	21.082	0	0	1.732	-1.776	5.54	1	1
293	87-90-1	trichlorocyanuric acid	3.276	3.113	1.488	0	0	71.596	0	0	2.121	-1.343	5.64	1	1
294	609-19-8	3,4,5-Trichlorophenol	3.13	3.374	10.982	0	1	49.776	0	0	1.414	-1.584	5.71	1	1
295	101-53-1	4-benzylphenol	2.687	3.514	11.552	0	1	24.676	0	0	1.581	-1	5.85	1	1
296	104-47-2	4-methoxyphenyl acetonitrile	2.687	3.339	2.368	1	1	11.085	0	0	2	-1.572	5.91	1	1
297	2947-61-7	p-tolylacetonitrile	2.687	3.426	4.629	1	1	11.585	0	0	1.732	-1.806	6.05	1	1
298	2051-62-9	4-chloro-1,1'-biphenyl	2.687	3.612	19.499	0	1	13.464	0	0	1.225	-1	6.2	1	1
299	13103-75-8	2- (4-Dimethylaminophenylazo)Pyridine	2.999	3.433	6.567	0	1	19.116	0	0	2.55	-0.307	6.33	1	1
300	112-53-8	1-Dodecanol	3.087	2.845	19.175	0	1	6.574	0	0	3.317	-1.136	6.64	1	1
301	622-78-6	benzylisothiocyanate	2.687	3.49	11.092	1	1	10.027	0	0	1.871	-1.846	7.11	1	1
302	67-63-0	2-Propanol	1.052	2.515	0.12	0	1	5.319	0	0	1.732	0	-0.18	-1	-1
303	67-64-1	Acetone	0.083	2.722	0.041	0	1	5.034	0	0	1.732	0	0.63	-1	-1
304	111-90-0	2-(2-Ethoxyethoxy)ethanol	2.466	2.647	0.017	0	1	3.787	0	0	2.646	0	1.09	-1	-1
305	71-36-3	1-Butanol	1.592	2.573	0.64	0	1	2.56	0	0	1.732	0	1.41	-1	-1
306	127-00-4	1-Chloro-2-propanol	1.735	2.661	0.64	0	1	11.635	0	0	2	0	1.61	-1	-1
307	289-80-5	pyridazine	0.909	3.327	0	0	1	6.171	0	0	0	0	1.74	-1	-1
308	156-60-5	trans-1,2-dichloroethylene	0.775	2.928	2.795	0	1	0.723	0	0	1.414	0	1.8	-1	-1
309	109-99-9	Tetrahydrofuran	1.326	2.893	0.166	0	1	5.797	0	0	0	0	1.9	-1	-1
310	79-09-4	Propanoic acid	1.663	2.67	0.018	0	1	4.552	0	0	2	0	2.01	-1	-1
311	111-65-9	Octane	2.544	2.805	17.664	0	1	4.076	0	0	2.449	0	2.11	-1	-1
312	453-20-3	3-hydroxytetrahydrofuran	1.837	2.855	0.224	0	1	6.948	0	0	0.707	0	2.17	-1	-1
313	67-66-3	Chloroform	0.85	2.83	3.301	0	0	14.023	0	0	1.732	0	2.34	-1	-1
314	75-34-3	1,1-Dichloroethane	0.95	2.771	3.301	0	1	14.206	0	0	1.732	0	2.45	-1	-1
315	110-86-1	Pyridine	1.039	3.39	0.219	0	1	6.432	0	0	0	0	2.53	-1	-1
316	4437-51-8	3,4-hexanedione	2.377	2.926	0.206	0	1	12.127	0	0	2.828	0	2.59	-1	-1
317	544-10-5	1-chlorohexane	2.367	2.81	8.746	0	1	4.996	0	0	2.236	0	2.67	-1	-1
318	109-66-0	Pentane	1.749	2.682	9.85	0	1	2.563	0	0	1.732	0	2.71	-1	-1
319	93-02-7	2,5-dimethoxybenzaldehyde	2.879	3.216	1.535	0	1	30.098	0	0	2.121	-1.409	2.76252	-1	-1
320	928-51-8	4-Chloro-1-butanol	1.896	2.686	1.463	0	1	4.534	0	0	2	0	2.83	-1	-1
321	563-47-3	methallylchloride	1.726	2.936	4.332	0	1	4.749	0	0	2	0	2.85	-1	-1
322	1578-63-8	4-fluorophenylacetic acid	2.687	3.222	4.814	0	1	14.76	2	0	2.236	-1.347	2.87	-1	-1
323	100-83-4	3-Hydroxybenzaldehyde	2.393	3.321	1.336	0	1	11.309	0	0	1.414	-2	2.91977	-1	-1
324	108-94-1	Cyclohexanone	1.906	3.073	1.103	0	1	10.432	0	0	0.707	0	2.95	-1	-1
325	15707-24-1	2,3-diethylpyrazine	2.476	3.242	0.425	0	1	23.546	0	0	1.732	-1.721	3	-1	-1
326	108-44-1	3-Methylaniline	2.221	3.345	3.456	0	1	10.871	0	0	1	0	3.07	-1	-1
327	77732-09-3	oxadixyl	3.156	3.238	1.687	0	1	89.642	0	0	3.24	0.431	3.12	-1	-1
328	405-79-8	4-fluorophenoxyacetic acid	2.687	3.16	2.645	0	1	11.106	2	0	2.449	-1	3.15	-1	-1
329	88-05-1	2,4,6-Trimethylaniline	2.596	3.319	6.299	0	1	23.771	0	0	1.414	-1.584	3.18	-1	1
330	78-87-5	1,2-Dichloropropane	1.821	2.818	4.957	0	1	14.178	0	0	2	0	3.19	-1	-1
331	115-20-8	2,2,2-Trichloroethanol	2.841	2.832	1.463	0	1	25.337	0	0	2.646	0	3.23	-1	-1
332	16110-09-1	2,5-dichloropyridine	2.618	3.405	3.011	0	1	9.968	0	0	1	0	3.25	-1	-1
333	90-05-1	2-Methoxyphenol	2.565	3.229	1.553	0	1	16.866	0	0	1.414	-2	3.28	-1	-1
334	2457-47-8	3,5-dichloropyridine	2.301	3.405	3.011	0	1	15.841	0	0	1	0	3.31	-1	-1
335	578-54-1	2-Ethylaniline	2.572	3.308	4.808	0	1	13.334	0	0	1.414	-2	3.33	-1	1
336	140-10-3	trans-cinnamic acid	2.687	3.341	3.987	0	1	10.946	2	2	2.345	-1.256	3.35	-1	-1
337	108-31-6	maleic anhydride	1.331	3.182	0.252	0	1	7.535	0	2	1	0	3.37	-1	-1
338	26114-12-5	4-n-propylphenylacetic acid	2.761	3.243	7.169	0	1	19.825	2	0	2.646	-1	3.4	-1	-1
339	97-88-1	n-Butyl methacrylate	2.667	2.944	3.813	0	1	12.205	0	0	3.162	-1.876	3.46	-1	1
340	405-50-5	4-fluorophenylacetic acid	2.687	3.222	4.814	0	1	14.76	2	0	2.236	-1.347	3.48	-1	-1
341	144-49-0	Fluoroacetic acid	1.084	2.534	0.013	0	1	6.85	0	0	2	0	3.5065	-1	-1
342	108-89-4	4-Picoline	2.128	3.364	0.716	0	1	6.667	0	0	0.707	0	3.52	-1	-1
343	1194-98-5	2,5-Dihydroxybenzaldehyde	2.445	3.256	1.208	0	1	23.253	0	0	1.581	-1.701	3.53506	-1	-1
344	95-78-3	2,5-Dimethylaniline	2.553	3.331	4.808	0	1	13.237	0	0	1.225	-2	3.55	-1	-1
345	352-32-9	p-fluorotoluene	2.322	3.307	9.273	0	1	7.127	0	0	1	0	3.59	-1	-1
346	60148-94-9	2,6-dimethylheptanoic acid	2.76	2.893	5.651	0	1	24.176	1	0	3.464	-1.54	3.62	-1	-1
347	121-32-4	Ethoxy-4-hydroxybenzaldehyde	2.707	3.216	1.535	0	1	21.304	0	0	2.121	-1.227	3.62	-1	-1
348	36394-22-6	4-hydroxy-5-phenyl-4-cyclopentene-1,3-dione	2.836	3.45	0.22	0	1	28.664	0	0	1.581	-0.873	3.64	-1	-1
349	95-51-2	2-Chloroaniline	2.396	3.375	4.525	0	1	18.892	0	0	1	0	3.65	-1	-1
350	4091-39-8	3-chloro-2-butanone	2.175	2.89	1.133	0	1	13.297	0	0	2.449	0	3.66962	-1	-1
351	32707-89-4	3,5-bis(CF3)benzylalcohol	2.87	2.979	13.35	0	1	86.457	0	0	3.808	-1	3.68	-1	-1
352	123-73-9	crotonaldehyde	0.951	2.905	0.3	0	1	1.685	0	2	1.732	0	3.68	-1	-1
353	93-76-5	2,4,5-Trichlorophenoxyacetic acid	3.386	3.268	8.49	0	1	57.764	1	0	2.646	-1	3.71	-1	-1
354	7220-81-7	Aflatoxin-B2	3.317	3.477	3.83	0	1	108.437	0	0	2.55	1.048	3.72	-1	-1
355	764-35-2	2-hexyne	1.956	2.981	6.047	0	1	2.512	0	0	2	0	3.74	-1	-1
356	489-01-0	3,5-di-tert-butyl-4-hydroxyanisole	3.024	3.203	12.706	0	1	76.507	0	0	3.873	-1	3.76	-1	-1
357	5598-13-0	chlorpyriphos_methyl	3.405	3.334	6.972	0	1	91.81	0	0	3.317	-0.535	3.77	-1	-1
358	96-18-4	1,2,3-Trichloropropane	2.042	2.889	6.781	0	1	22.258	0	0	2.236	0	3.78	-1	-1
359	81-81-2	Warfarin	3.513	3.476	10.264	0	1	102.85	0	0	3.162	1	3.81	-1	-1
360	822-06-0	1,6-diisocyanatohexane	2.944	2.999	0.872	2	1	4.728	0	0	3.162	-1.414	3.82	-1	-1
361	628-76-2	1,5-Dichloropentane	2.414	2.844	8.746	0	1	5.069	0	0	2.236	0	3.83	-1	-1
362	92-87-5	Benzidine	2.687	3.514	6.321	0	1	13.734	0	0	1.414	-1	3.84	-1	1
363	123-08-0	4-Hydroxybenzaldehyde	2.535	3.321	1.336	0	1	9.09	0	0	1.414	-2	3.85	-1	1
364	95-87-4	2,5-Dimethylphenol	2.549	3.312	4.808	0	1	14.346	0	0	1.225	-2	3.89	-1	-1
365	123-11-5	Anisic aldehyde	2.687	3.29	2.219	0	1	11.478	0	0	1.732	-1.776	3.90051	-1	1
366	334-48-5	Decanoic acid	2.957	2.871	12.907	0	1	8.04	1	0	3.317	-1.328	3.92	-1	-1
367	589-18-4	4-Methylbenzyl alcohol	2.682	3.289	3.704	0	1	8.745	0	0	1.414	-2	3.93	-1	1
368	1634-04-4	tert-Butyl methyl ether	2.499	2.712	1.463	0	1	9.942	0	0	2.646	0	3.96	-1	-1
369	121-87-9	2-Chloro-4-nitroaniline	2.712	3.331	3.876	0	1	29.67	0	0	2.121	-1.414	3.99	-1	1
370	697-82-5	2,3,5-Trimethylphenol	2.627	3.302	6.299	0	1	24.824	0	0	1.414	-1.584	4	-1	1
371	6489-09-4	5-phenoxy-1H-tetrazole	2.687	3.417	3.613	0	1	15.006	0	0	1.414	-1	4.01	-1	1
372	17241-59-7	2-(hydroxymethyl)anthraquinone	3.158	3.571	5.348	0	1	40.089	0	0	2.121	0.415	4.04	-1	-1
373	2215-77-2	4-phenoxybenzoic acid	2.806	3.449	8.705	0	1	29.209	0	0	2.345	-0.575	4.05	-1	-1
374	106-43-4	4-Chlorotoluene	2.647	3.422	10.302	0	1	7.154	0	0	1	0	4.06	-1	-1
375	772-33-8	2-hydroxy-5-nitrobenzyl bromide	2.773	3.332	4.817	0	1	24.381	0	0	2.345	-1.236	4.07	-1	1
376	106-47-8	4-Chloroaniline	2.539	3.375	4.525	0	1	7.063	0	0	1	0	4.09	-1	-1
377	583-58-4	3,4-lutidine	2.38	3.345	1.438	0	1	14.056	0	0	1	0	4.1	-1	-1
378	830-09-1	4-methoxycinnamic acid	2.75	3.265	3.001	0	1	14.329	2	2	2.646	-1	4.12	-1	-1
379	99-08-1	3-Nitrotoluene	2.497	3.356	5.02	0	1	18.648	0	0	2	-1.763	4.14	-1	1
380	79-34-5	1,1,2,2-Tetrachloroethane	2.951	2.962	6.781	0	1	26.285	0	0	2.449	0	4.16	-1	-1
381	143-74-8	phenol red	3.635	3.6	6.511	0	1	189.582	0	0	3	1	4.18	-1	-1
382	103-03-7	1-phenylsemicarbazide	2.687	3.213	0.754	0	1	12.279	0	0	2.345	-1.256	4.21	1	-1
383	403-19-0	2-Fluoro-4-nitrophenol	2.633	3.232	3.221	0	1	19.58	0	0	2.121	-1.414	4.22	1	1
384	106-48-9	4-Chlorophenol	2.432	3.354	4.525	0	1	8.182	0	0	1	0	4.26	1	-1
385	2856-63-5	2-Chlorobenzyl cyanide	2.672	3.449	5.854	1	1	26.726	0	0	1.732	-1.791	4.26	1	1
386	2845-62-7	benzenesulfonyl isocyanate	2.687	3.446	1.053	1	1	17.363	0	0	2.915	-1	4.28	1	1
387	623-27-8	terephthalaldehyde	2.687	3.373	1.97	0	1	9.575	0	0	1.732	-1.776	4.28	1	1
388	103-73-1	Phenetole	2.687	3.267	4.808	0	1	8.172	0	0	1.581	-2	4.29	1	1
389	526-75-0	2,3-Dimethylphenol	2.534	3.312	4.808	0	1	18.917	0	0	1.225	-2	4.31	1	-1
390	94-75-7	2,4-dichlorophenoxyacetic acid	3.086	3.254	5.543	0	1	36	1	0	2.55	-1	4.33	1	1
391	120-83-2	2,4-Dichlorophenol	2.436	3.365	7.446	0	1	30.934	0	0	1.225	-2	4.34	1	1
392	122-84-9	4-methoxyphenylacetone	2.687	3.262	3.393	0	1	17.229	0	0	2.449	-1	4.35	1	1
393	303-81-1	Novobiocin	3.587	3.3	0.387	0	1	336.668	0	1	5	2.167	4.38	1	1
394	112-37-8	Undecanoic acid	3.055	2.882	15.086	0	1	8.79	1	0	3.464	-1	4.38	1	1
395	90-41-5	2-aminobiphenyl	2.82	3.565	9.778	0	1	20.24	0	0	1.225	-1	4.4	1	1
396	586-78-7	4-Bromonitrobenzene	2.687	3.429	7.169	0	1	10.097	0	0	2	-1.77	4.4	1	1
397	541-73-1	1,3-Dichlorobenzene	2.33	3.452	12.094	0	1	19.694	0	0	1	0	4.41	1	1
398	2683-43-4	2,4-Dichloro-6-nitroaniline	2.931	3.341	6.606	0	1	56.853	0	0	2.236	-1.361	4.42	1	1
399	719-22-2	2,6-di-tert-butyl-4-benzoquinone	2.972	3.252	7.986	0	1	54.719	0	2	3.742	-1	4.44	1	1
400	95-49-8	o-Chlorotoluene	2.439	3.422	10.302	0	1	18.154	0	0	1	0	4.45	1	1
401	89-62-3	4-Methyl-2-nitroaniline	2.537	3.309	2.893	0	1	28.698	0	0	2.121	-1.546	4.45	1	-1
402	702-23-8	4-methoxyphenethyl alcohol	2.687	3.19	2.654	0	1	9.821	0	0	2	-1.572	4.47	1	1
403	122-01-0	4-chloro-benzoylchloride	2.687	3.413	7.223	0	1	13.753	0	0	2	-1.77	4.48	1	1
404	319-89-1	tetrahydroxyquinone	2.346	3.112	5.092	0	1	34.826	0	0	1.732	-1.303	4.49	1	1
405	106-39-8	4-Bromochlorobenzene	2.687	3.514	13.236	0	1	6.933	0	0	1	0	4.52	1	1
406	1761-61-1	5-Bromosalicylaldehyde	2.666	3.384	5.9	0	1	43.217	0	0	1.581	-1.701	4.54319	1	1
407	1696-60-2	vanillin azine	3.116	3.333	2.379	2	1	32.766	0	0	3	0.538	4.58	1	1
408	104-93-8	4-Methylanisole	2.687	3.289	4.808	0	1	8.729	0	0	1.414	-2	4.61	1	1
409	103-80-0	phenylacetyl chloride	2.728	3.369	4.629	0	1	25.671	0	0	2.121	-1.826	4.63	1	-1
410	101-84-8	Diphenyl ether	2.687	3.537	11.526	0	1	20.631	0	0	1.414	-1	4.67	1	1
411	90-65-3	penicillic acid	2.767	3.037	0.015	0	1	24.886	1	1	3.742	-1.408	4.68	1	1
412	120-72-9	indole	2.249	3.686	3.365	0	1	9.963	0	0	1	-1.879	4.69	1	-1
413	95-64-7	3,4-Dimethylaniline	2.499	3.331	4.808	0	1	13.808	0	0	1.225	-2	4.7	1	-1
414	58-89-9	Lindane	3.355	3.228	16.744	0	1	100.72	0	0	1.732	-1.303	4.72	1	1
415	622-96-8	4-ethyltoluene	2.687	3.35	10.62	0	1	8.802	0	0	1.414	-2	4.73	1	1
416	7669-54-7	2-nitrobenzene sulfenylchloride	2.646	3.406	6.293	0	1	42.266	0	0	2.236	-1.637	4.75	1	1
417	634-90-2	1,2,3,5-Tetrachlorobenzene	3.267	3.452	21.476	0	1	49.57	0	0	1.414	-1.584	4.79	1	1
418	99-30-9	2,6-dichloro-4-nitroaniline	2.832	3.341	6.606	0	1	51.808	0	0	2.236	-1.323	4.8	1	1
419	2349-67-9	5-amino-1,3,4-thiadiazole-2-thiol	2.442	3.407	0.139	0	0	7.039	0	0	1	0	4.82	1	1
420	6639-30-1	2,4,5-Trichlorotoluene	3.026	3.428	19.064	0	1	47.141	0	0	1.414	-1.618	4.86	1	1
421	3597-91-9	4-Biphenylmethanol	2.687	3.514	9.802	0	1	15.519	0	0	1.581	-0.89	4.87	1	1
422	92-52-4	Biphenyl	2.687	3.625	15.023	0	1	13.451	0	0	1	-1	4.91	1	1
423	103-32-2	N-phenylbenzylanmine	2.702	3.512	11.552	0	1	15.102	0	0	1.732	-0.853	4.92	1	1
424	142-82-5	heptane	2.332	2.776	14.972	0	1	3.619	0	0	2.236	0	4.96	1	-1
425	108-36-1	1,3-Dibromobenzene	2.57	3.575	14.401	0	1	38.765	0	0	1	0	4.99	1	1
426	121-98-2	methyl-p-anisate	2.706	3.216	3.179	0	1	12.787	0	0	2.449	-1.343	5	1	1
427	112-44-7	Undecylaldehyde	3.023	2.899	15.626	0	1	5.564	0	0	3.162	-1.414	5.01	1	1
428	86-84-0	1-naphthvlisocvanate	2.841	3.616	7.276	1	1	27.044	0	0	1.871	-0.747	5.03	1	1
429	100-12-9	4-Ethylnitrobenzene	2.687	3.325	6.626	0	1	12.192	0	0	2.236	-1.517	5.05	1	1
430	2612-57-9	2,4-dichlorophenyl isocyanate	2.964	3.418	7.845	1	1	37.846	0	0	1.871	-1.511	5.08	1	1
431	14938-35-3	4-n-Pentylphenol	2.72	3.222	9.639	0	1	10.834	0	0	2.236	-1.18	5.1	1	1
432	143-08-8	1-Nonanol	2.784	2.793	12.271	0	1	4.941	0	0	2.828	-1.902	5.11	1	1
433	3209-22-1	2,3-Dichloronitrobenzene	3.156	3.387	9.673	0	1	48.09	0	0	2.121	-1.414	5.13	1	1
434	56299-00-4	PR Toxin	3.346	3.343	0.419	0	1	70.491	0	1	4.123	0.664	5.2	1	1
435	611-05-2	3-methyl-4-nitroaniline	2.704	3.309	2.893	0	1	23.291	0	0	2.121	-1.499	5.23	1	-1
436	83-42-1	2-Chloro-6-nitrotoluene	2.926	3.365	8.078	0	1	24.543	0	0	2.121	-1.414	5.29	1	1
437	620-20-2	3-chlorobenzyl chloride	2.633	3.403	12.439	0	1	32.658	0	0	1.414	-2	5.33	1	1
438	76-01-7	Pentachloroethane	2.951	3.032	8.746	0	1	37.717	0	0	3	0	5.35	1	1
439	97-77-8	bis(diethylthiocarbamoyl)disulfide	3.318	3.182	3.102	0	1	50.949	0	0	4.243	-0.398	5.39	1	1
440	349-58-6	3,5-bis(trifluoromethyl)phenol	2.654	2.976	13.255	0	1	52.265	0	0	3.674	-1	5.44	1	1
441	3012-37-1	benzylthiocyanate	2.687	3.47	6.892	1	1	10.279	0	0	1.871	-1.846	5.47	1	1
442	2131-55-7	4-chlorophenyl-isothiocyanate	2.687	3.534	14.949	1	1	11.908	0	0	1.732	-1.806	5.53	1	1
443	106-41-2	4-Bromophenol	2.665	3.416	5.272	0	1	9.233	0	0	1	0	5.57	1	-1
444	67-72-1	Hexachloroethane	2.951	3.084	10.83	0	1	48.354	0	0	3.464	0	5.66	1	1
445	104-40-5	4-Nonylphenol	3.13	3.172	25.901	0	1	14.392	0	0	3	-0.372	5.79	1	1
446	112-18-5	N,N-dimethyldodecylamine	3.212	2.894	24.151	0	1	10.741	0	0	3.742	-0.86	5.9	1	1
447	123-07-9	4-Ethylphenol	2.664	3.289	4.808	0	1	8.871	0	0	1.414	-2	5.95	1	1
448	622-75-3	1,4-phenylenediacetonitrile	2.687	3.449	2.215	2	1	19.724	0	0	2.236	-1	6.18	1	1
449	2396-60-3	4-methoxyazobenzene	2.923	3.458	8.705	0	1	17.259	0	0	2.121	-0.35	6.29	1	1
450	623-25-6	1',4'-dichloro-p-xylene	2.687	3.364	12.69	0	1	19.852	0	0	1.732	-1.776	6.53	1	1
451	33813-20-6	5,6-dihydro-3H-imidazo[2,1-c]-1,2,4-dithiazole-3-thione	2.446	3.567	0.388	1	1	31.2	0	0	1.225	-1.768	6.77	1	1

## Sheet: Table S1_Test set
No.	CAS	Chemicals	SpMax4_Bh(m)	AVS_B(p)	MLOGP2	N-074	B01[C-C]	QXXm	CATS2D_04_NL	C-016	DBI	SM03_AEA(dm)	Exp. log 1/IBC50	Exp. Class	Pre. Class
452	64-17-5	Ethanol	0.083	2.286	0.03	0	1	1.551	0	0	1	0	0.1	-1	-1
453	96-24-2	3-Chloro-1,2-propanediol	1.757	2.628	0.007	0	1	8.284	0	0	2.236	0	0.73	-1	-1
454	107-87-9	2-Pentanone	2.047	2.817	1.133	0	1	7.604	0	0	2.236	0	1.22	-1	-1
455	78-92-2	2-Butanol	1.81	2.613	0.64	0	1	6.336	0	0	2	0	1.42	-1	-1
456	75-07-0	Acetaldehyde/Ethanal	1.551	2.831	0.111	0	1	2.148	0	0	2	0	1.68587	-1	-1
457	78-83-1	2-Methyl-1-propanol	1.617	2.613	0.64	0	1	5.757	0	0	2	0	1.78	-1	-1
458	1617-17-0	2-Chloropropionitril	1.152	2.988	0.429	1	1	13.316	0	0	2	0	1.82	-1	-1
459	19686-73-8	1 -Bromo-2-propanol	1.987	2.76	1.019	0	1	20.139	0	0	2	0	1.94	-1	-1
460	156-59-2	cis-1,2-Dichloroethene	0.775	2.928	2.795	0	1	2.771	0	0	1.414	0	2.03	-1	-1
461	123-91-1	1,4-Dioxane	1.596	2.821	0.224	0	1	8.851	0	0	0	0	2.12	-1	-1
462	96-23-1	1,3-Dichloro-2-Propanol	1.803	2.759	1.463	0	1	12.307	0	0	2.236	0	2.24	-1	-1
463	110-80-5	2-Ethoxyethanol	1.886	2.555	0.007	0	1	2.527	0	0	2	0	2.35	-1	-1
464	64-18-6	Formic acid	0	2.38	1.056	0	0	0.979	0	0	1	0	2.453	-1	-1
465	6303-58-8	4-phenoxybutyric acid	2.722	3.186	3.306	0	1	25.893	0	0	2.739	-1	2.54	-1	-1
466	141-97-9	Ethyl acetoacetate	2.29	2.875	0.185	0	1	22.916	0	0	3	0	2.6	-1	-1
467	110-16-7	Maleic acid	1.812	2.893	0.202	0	1	8.15	0	2	2.828	0	2.672	-1	-1
468	75-29-6	2-Chloropropane	1.057	2.711	3.301	0	1	6.23	0	0	1.732	0	2.72	-1	-1
469	462-06-6	fluorobenzene	1.651	3.32	7.302	0	1	6.898	0	0	0.707	0	2.77	-1	-1
470	3848-24-6	2,3-Hexanedione	2.219	2.926	0.206	0	1	10.715	0	0	2.828	0	2.83	-1	-1
471	629-11-8	1,6-Hexanediol	2.334	2.669	0.499	0	1	3.972	0	0	2.449	0	2.86	-1	-1
472	140-88-5	Ethyl acrylate	2.013	2.885	0.789	0	1	9.232	0	1	2.449	0	2.8799	-1	-1
473	459-56-3	4-fluorobenzyl alcohol	2.519	3.214	4.113	0	1	8.446	0	0	1.414	-2	2.92	-1	1
474	108-48-5	2,6-lutidine	2.144	3.345	1.438	0	1	11.584	0	0	1	0	2.96	-1	-1
475	120-14-9	3,4-dimethoxybenzaldehyde	2.863	3.216	1.535	0	1	24.53	0	0	2.121	-1.409	3.02966	-1	-1
476	1877-75-4	2-(4-methoxyphenoxy)acetic acid	2.687	3.159	0.951	0	1	14.297	2	0	2.646	-1	3.07	-1	-1
477	96-04-8	2.3-Heptanedione	2.478	2.936	0.651	0	1	12.271	0	0	3	0	3.13	-1	-1
478	110-62-3	Valeraldehyde	1.852	2.784	1.133	0	1	2.413	0	0	2	0	3.15	-1	-1
479	121-33-5	3-Methoxy-4-hydroxybenzaldehyde	2.567	3.234	0.85	0	1	15.973	0	0	1.871	-1.618	3.18011	-1	-1
480	109-09-1	2-chloro-pyridine	2.153	3.398	1.241	0	1	10.595	0	0	0.707	0	3.2	-1	-1
481	124-40-3	dimethylamine	0.083	2.342	0.03	0	0	1.34	0	0	1	0	3.23	-1	-1
482	87-59-2	2,3-Dimethylaniline	2.595	3.331	4.808	0	1	18.13	0	0	1.225	-2	3.26	-1	-1
483	93343-10-3	3,5-difluoroanisole	2.58	3.146	7.446	0	1	23.27	0	0	1.581	-1.716	3.29	-1	1
484	54947-74-9	4-methyloctanoic acid	2.687	2.875	5.651	0	1	41.45	2	0	3.317	-1.674	3.32	-1	-1
485	50-00-0	formaldehyde	0	2.241	0.92	0	0	0.044	0	0	0	0	3.33099	-1	-1
486	51218-45-2	metolachlor	3.221	3.2	9.155	0	1	115.004	0	0	3.808	0.048	3.36	-1	-1
487	19481-82-4	2-Bromopropionitrile	1.32	3.087	0.747	1	1	15.249	0	0	2	0	3.38	-1	-1
488	124-07-2	Octanoic acid	2.679	2.841	8.833	0	1	6.927	1	0	3	-1.897	3.42	-1	-1
489	104-01-8	4-methoxyphenylacctic acid	2.687	3.216	2.295	0	1	16.57	2	0	2.449	-1	3.47	-1	-1
490	87-62-7	2,6-Dimethylaniline	2.584	3.331	4.808	0	1	17.012	0	0	1.225	-2	3.48	-1	-1
491	108-95-2	Phenol	1.884	3.34	2.268	0	1	7.452	0	0	0.707	0	3.51	-1	-1
492	88-75-5	2-Nitrophenol	2.515	3.301	1.816	0	1	17.522	0	0	2	-1.744	3.53	-1	-1
493	107-11-9	Allylamine	1.027	2.715	0.041	0	1	1.837	0	1	1.414	0	3.54	-1	-1
494	108-69-0	3,5-Dimethylaniline	2.34	3.331	4.808	0	1	21.968	0	0	1.225	-2	3.55	-1	-1
495	139-85-5	3,4-Dihydroxybenzaldehyde	2.535	3.256	0.346	0	1	13.91	0	0	1.581	-1.729	3.5998	-1	-1
496	90-02-8	3-Hydroxybenzaldehyde	2.444	3.321	2.779	0	1	16.425	0	0	1.414	-2	3.62	-1	-1
497	15972-60-8	alachlor	3.284	3.198	10.127	0	1	140.433	0	0	3.536	0.085	3.63	-1	-1
498	7241-98-7	Aflatoxin-G2	3.337	3.436	4.04	0	1	119.316	0	0	2.55	1.211	3.65	-1	-1
499	108-38-3	3-Xylene	2.266	3.392	8.653	0	1	11.336	0	0	1	0	3.65	-1	-1
500	2009-83-8	6-Chloro-1-hexanol	2.493	2.767	3.765	0	1	5.243	0	0	2.449	0	3.67	-1	-1
501	6214-44-4	p-ethoxybenzyl alcohol	2.687	3.19	2.654	0	1	9.504	0	0	2	-1.572	3.68	-1	1
502	106-49-0	4-Methylaniline	2.446	3.345	3.456	0	1	7.283	0	0	1	0	3.69	-1	-1
503	71022-43-0	3,5-Dinitrobenzyl alcohol	2.898	3.263	2.19	0	1	63.194	0	0	2.915	-1	3.71	-1	-1
504	1195-45-5	4-fluorophenyl isocyanante	2.687	3.322	4.207	1	1	9.488	0	0	1.732	-1.806	3.72	-1	1
505	5332-96-7	1-(4-nitrophenyl)acetone	2.687	3.315	3.972	0	1	19.365	0	0	2.828	-1	3.74	-1	1
506	111-70-6	1-Heptanol	2.444	2.737	3.765	0	1	3.904	0	0	2.449	0	3.76	-1	-1
507	1620-30-0	alpha-(4-pyridyl)benzhydrol	3.109	3.585	8.265	0	1	108.849	0	0	2.739	1	3.77	-1	-1
508	535-11-5	Ethyl-2-bromopropionat	2.692	2.914	2.411	0	1	45.826	0	0	2.828	0	3.8	-1	-1
509	14267-92-6	5-chloro-i-pentyne	1.917	3.054	6.047	0	1	10.373	0	0	2.236	0	3.81	-1	-1
510	1634-02-2	TBTD;tetra-n-butyl-thiuramdisulfide	3.596	3.133	14.864	0	1	324.167	0	0	5.099	0.347	3.83	-1	-1
511	98-95-3	Nitrobenzene	2.462	3.371	3.562	0	1	10.073	0	0	1.871	-2	3.83	-1	1
512	111-71-7	Heptaldehyde	2.438	2.841	3.223	0	1	3.469	0	0	2.449	0	3.84	-1	-1
513	460-00-4	1-bromo-4-fluorobenzene	2.657	3.399	12.094	0	1	6.906	0	0	1	0	3.86	-1	1
514	75-80-9	2,2,2-Tribromoethanol	2.984	3.079	3.12	0	1	66.624	0	0	2.646	0	3.9	-1	-1
515	199177-25-8	isopropyl, 4-formylphenoxy acetate	3.11	3.199	3.116	0	1	21.675	0	0	3.317	-0.559	3.91	-1	1
516	95-56-7	2-Bromophenol	2.532	3.416	5.272	0	1	20.171	0	0	1	0	3.92	-1	-1
517	89-63-4	4-Chloro-2-nitroaniline	2.558	3.331	3.876	0	1	28.387	0	0	2.121	-1.546	3.94	-1	-1
518	6283-25-6	2-chloro-5-nitroaniline	2.853	3.331	3.876	0	1	23.82	0	0	2.121	-1.414	3.97	-1	1
519	122-04-3	4-nitrobenzoylchloride	2.687	3.36	3.779	0	1	17.233	0	0	2.646	-1	3.99	-1	1
520	1504-63-8	4-nitrocinnamyl alcohol	2.687	3.3	3.972	0	1	13.109	0	2	2.646	-1	4.01	-1	1
521	104-88-1	4-Chlorobenzaldehyde	2.687	3.408	5.618	0	1	8.228	0	0	1.414	-2	4.01	-1	1
522	100-43-6	4-Vinylpyridine	2.402	3.424	1.229	0	1	7.253	0	1	1.225	0	4.04	-1	-1
523	30806-83-8	ethyl-4-isocyanatobenzoate	2.956	3.28	3.694	1	1	16.389	0	0	2.828	-0.856	4.05	-1	1
524	106-44-5	4-Methylphenol	2.356	3.324	3.456	0	1	7.295	0	0	1	0	4.06	-1	-1
525	98-88-4	benzoyl chloride	2.631	3.408	4.42	0	1	13.405	0	0	1.871	-2	4.08	-1	1
526	873-76-7	4-Chlorobenzyl alcohol	2.687	3.316	4.808	0	1	8.664	0	0	1.414	-2	4.09	-1	1
527	2416-94-6	2,3,6-Trimethylphenol	2.56	3.302	6.299	0	1	19.839	0	0	1.414	-1.594	4.1	-1	1
528	2008-41-5	Butylate	3.156	2.994	6.585	0	1	67.924	0	0	4	-1	4.13	-1	-1
529	103-69-5	N-Ethylaniline	2.687	3.286	4.808	0	1	8.266	0	0	1.581	-2	4.14	-1	1
530	21794-01-4	Rubratoxin B	3.604	3.262	8.515	0	1	262.286	0	2	4.183	1.731	4.17	-1	-1
531	615-83-8	Ethyl-2-bromovalerate	3.009	2.934	4.931	0	1	69.503	0	0	3.162	-1.851	4.19	-1	-1
532	554-00-7	2,4-Dichloroaniline	2.547	3.384	7.446	0	1	26.467	0	0	1.225	-2	4.21	1	1
533	583-78-8	2,5-Dichlorophenol	2.77	3.365	7.446	0	1	30.751	0	0	1.225	-2	4.22	1	1
534	100-06-1	4′-Methoxyacetophenone	2.687	3.284	3.264	0	1	13.922	0	0	2.236	-1.517	4.26	1	1
535	86-50-0	Azinphos-methyl	3.118	3.415	0.822	0	1	88.775	0	0	3.464	0.228	4.27	1	-1
536	122-14-5	Fenitrothion	3.048	3.308	3.684	0	1	47.965	0	0	3.674	-0.387	4.28	1	1
537	594-37-6	1,2-dichloro-2-methylpropane	2.499	2.883	6.781	0	1	19.674	0	0	2.646	0	4.29	1	1
538	88-04-0	4-Chloro-3,5-dimethylphenol	2.799	3.326	7.717	0	1	24.169	0	0	1.414	-1.584	4.29	1	1
539	576-24-9	2,3-Dichlorophenol	2.656	3.365	7.446	0	1	36.275	0	0	1.225	-2	4.31	1	1
540	71-55-6	1,1,1-Trichloroethane	2.558	2.906	4.957	0	1	24.684	0	0	2.449	0	4.33	1	-1
541	536-75-4	4-ethylpyridine	2.472	3.32	1.438	0	1	7.985	0	0	1.225	0	4.34	1	-1
542	536-74-3	phenylacetylene	2.423	3.55	8.13	0	1	6.911	0	0	1.225	0	4.35	1	-1
543	17924-92-4	Zearalenone	3.356	3.257	7.86	0	1	138.967	0	2	1.871	0.753	4.38	1	-1
544	623-05-2	4-Hydroxybenzyl alcohol	2.535	3.229	0.957	0	1	8.448	0	0	1.414	-2	4.38	1	1
545	6641-64-1	4,5-Dichloro-2-nitroaniline	3.118	3.341	6.606	0	1	36.786	0	0	2.236	-1.382	4.4	1	1
546	4457-32-3	4-nitrobenzyl chloroformate	2.886	3.273	4.07	0	1	18.348	0	0	3	-1	4.4	1	1
547	608-31-1	2,6-Dichloroaniline	2.759	3.384	7.446	0	1	20.469	0	0	1.225	-2	4.41	1	1
548	60123-64-0	2,2',4,4',5-pentachlorodiphenyl ether	3.585	3.517	27.197	0	1	106.789	0	0	2.121	-0.443	4.43	1	1
549	106-46-7	1,4-Dichlorobenzene	2.687	3.452	12.094	0	1	6.931	0	0	1	0	4.44	1	1
550	579-66-8	2,6-Diethylaniline	2.843	3.274	7.914	0	1	20.976	0	0	1.871	-1.553	4.45	1	1
551	150-13-4	4-Methoxyphenol	2.655	3.229	1.553	0	1	8.555	0	0	1.414	-2	4.46	1	1
552	352-11-4	4-fluorobenzyl chloride	2.687	3.301	11.358	0	1	12.488	0	0	1.414	-2	4.47	1	1
553	933-75-5	2,3,6-Trichlorophenol	2.82	3.374	10.982	0	1	47.036	0	0	1.414	-1.594	4.48	1	1
554	92-67-1	4-aminobiphenyl	2.687	3.565	9.778	0	1	13.592	0	0	1.225	-1	4.49	1	1
555	150-13-5	1,4-Dimethoxybenzene	2.687	3.208	2.496	0	1	10.87	0	0	1.732	-1.776	4.52	1	1
556	89-59-8	4-Chloro-2-nitrotoluene	2.652	3.365	8.078	0	1	31.157	0	0	2.121	-1.546	4.55	1	1
557	111-87-5	1-Octanol	2.632	2.768	10.15	0	1	4.538	0	0	2.646	0	4.6	1	-1
558	586-37-8	3'-methoxyacetophenone	2.593	3.284	3.264	0	1	17.384	0	0	2.236	-1.565	4.61	1	1
559	14377-22-1	4-Hexylphenylacetic acid	3.151	3.203	12.208	0	1	28.424	2	0	3.162	-0.627	4.64	1	-1
560	56961-77-4	1-Bromo-2,3-dichlorobenzene	3.203	3.507	17.776	0	1	46.353	0	0	1.225	-2	4.67	1	1
561	874-60-2	p-toluoyl chloride	2.687	3.389	5.854	0	1	14.258	0	0	2	-1.77	4.68	1	1
562	90-15-3	1-Naphthol	2.542	3.608	6.954	0	1	21.297	0	0	1.225	-1.385	4.69	1	1
563	118-79-6	2,4,6-Tribromophenol	3.506	3.522	14.171	0	1	112.231	0	0	1.414	-1.584	4.71	1	-1
564	143-07-7	Lauric acid	3.134	2.892	17.349	0	1	9.152	1	0	3.606	-1	4.72	1	1
565	636-30-6	2,4,5-Trichloroaniline	2.968	3.391	10.982	0	1	42.707	0	0	1.414	-1.618	4.74	1	1
566	591-35-5	3,5-Dichlorophenol	2.4	3.365	7.446	0	1	35.721	0	0	1.225	-2	4.77	1	1
567	104-12-1	4-chlorophenyl-isocyanate	2.687	3.414	4.909	1	1	10.893	0	0	1.732	-1.806	4.79	1	1
568	95-73-8	2.4-Dichlorotoluene	2.651	3.425	14.401	0	1	28.206	0	0	1.225	-2	4.81	1	1
569	23144-52-7	8-Chloro-1-octanol	2.863	2.817	6.714	0	1	6.082	0	0	2.828	-1.902	4.84	1	1
570	18829-56-6	2-Nonenal	2.764	2.958	5.469	0	1	4.094	0	2	2.828	-1.902	4.87	1	1
571	82-68-8	Pentachloronitrobenzene	3.421	3.402	18.405	0	1	95.645	0	0	2.449	-1.257	4.89	1	1
572	149-29-1	Patulin	2.519	3.254	0.184	0	1	21.408	0	2	1.414	-1.374	4.91	1	-1
573	1629-58-9	1-penten-3-one	1.693	2.955	0.916	0	1	7.598	0	1	2.236	0	4.9305	1	-1
574	4755-81-1	methyl-2-chloro acetoacetate	2.638	2.924	0.185	0	1	25.469	0	0	3.162	0	4.96287	1	-1
575	140-29-4	Benzyl cyanide	2.668	3.449	3.365	1	1	10.113	0	0	1.581	-2	4.99	1	1
576	1073-67-2	4-chlorostyrene	2.687	3.469	11.81	0	1	8.507	0	1	1.414	-2	5	1	1
577	91-57-6	2-Methylnaphthalene	2.749	3.657	13.524	0	1	13.998	0	0	1.225	-1.224	5.01	1	1
578	103-16-2	4-Benzyloxyphenol	2.783	3.445	7.762	0	1	15.08	0	0	1.871	-0.654	5.03	1	1
579	95-75-0	3,4-Dichlorotoluene	2.658	3.425	14.401	0	1	26.241	0	0	1.225	-2	5.06	1	1
580	100-15-2	N-methyl-4-nitroaniline	2.687	3.291	2.893	0	1	11.553	0	0	2.236	-1.517	5.08	1	1
581	2581-34-2	3-Methyl-4-nitrophenol	2.651	3.294	2.893	0	1	27.222	0	0	2.121	-1.499	5.1	1	-1
582	90-12-0	1-Methylnaphthalene	2.593	3.657	13.524	0	1	21.559	0	0	1.225	-1.385	5.11	1	1
583	932-96-7	4-chloro-N-methylaniline	2.687	3.335	6.055	0	1	8.952	0	0	1.414	-2	5.15	1	1
584	140-53-4	4-Chlorobenzyl cyanide	2.687	3.449	5.854	1	1	11.553	0	0	1.732	-1.806	5.21	1	1
585	102-36-3	3,4-dichlorophenyl isocyanate	3.023	3.418	7.845	1	1	23.612	0	0	1.871	-1.414	5.23	1	1
586	575-41-7	1,3-Dimethylnaphthalene	2.752	3.621	15.67	0	1	25.855	0	0	1.414	-1	5.29	1	1
587	1689-82-3	4-Phenylazophenol	2.732	3.487	7.175	0	1	14.441	0	0	1.871	-0.654	5.33	1	1
588	6306-60-1	2,4-dichlorophenylacetonitrile	2.995	3.45	8.945	1	1	27.883	0	0	1.871	-1.511	5.35	1	1
589	112-30-1	1-Decanol	2.906	2.813	14.489	0	1	5.551	0	0	3	-1.683	5.4	1	1
590	933-78-8	2,3,5-Trichlorophenol	2.921	3.374	10.982	0	1	37.023	0	0	1.414	-1.584	5.45	1	1
591	87-86-5	Pentachlorophenol	3.294	3.388	15.278	0	1	78.548	0	0	1.732	-1.303	5.48	1	1
592	3544-25-0	4-Aminobenzyl cyanide	2.687	3.388	1.492	1	1	11.268	0	0	1.732	-1.806	5.53	1	1
593	90-43-7	2-Phenylphenol	2.794	3.552	9.778	0	1	21.109	0	0	1.225	-1	5.63	1	1
594	112-42-5	1-Undecanol	3.005	2.83	16.793	0	1	5.98	0	0	3.162	-1.414	5.68	1	1
595	593-08-8	2-Tribecanone	3.155	2.931	20.302	0	1	11.562	0	0	3.606	-1	5.85	1	1
596	1127-76-0	1-ethylnaphthalene	2.794	3.604	15.67	0	1	24.234	0	0	1.581	-1	5.91	1	1
597	2184-88-5	4-chloro-1'-methyl-phenylacetonitrile	2.701	3.428	7.414	1	1	19.574	0	0	2.236	-1.414	5.98	1	1
598	112-70-9	1-Tridecanol	3.155	2.858	21.63	0	1	7.02	0	0	3.464	-0.868	6.19	1	1
599	118-74-1	Hexachlorobenzene	3.294	3.453	27.11	0	1	90.372	0	0	1.732	-1.303	6.32	1	1
600	6317-18-6	methylenedithiocyanate	2.19	3.272	0.633	2	0	7.324	0	0	2.236	0	6.57	1	-1
601	4044-65-9	1,4-diisothiocyanatobenzene	2.767	3.589	19.407	2	1	25.869	0	0	2.236	-1	7.03	1	1
